# Supplementary material for: Microcystin-LR does not induce alterations to transcriptomic or metabolomic profiles of a model heterotrophic bacterium
Source: PLoS One. 2017 Dec 14;12(12):e0189608. doi: 10.1371/journal.pone.0189608 (PMC5730168; doi:10.1371/journal.pone.0189608)
Supplement: S1 File — (XLSX) [file pone.0189608.s008.xlsx]

## Sheet: OD Normalized Metabolite Data
	Treatment-->	10 mg/L	10 mg/L	10 mg/L	10 mg/L	10 mg/L	1 mg/L	1 mg/L	1 mg/L	1 mg/L	1 mg/L	Control	Control	Control	Control	Control	10 mg/L	10 mg/L	10 mg/L	10 mg/L	10 mg/L	1 mg/L	1 mg/L	1 mg/L	1 mg/L	1 mg/L	Control	Control	Control	Control	Control	10 mg/L	10 mg/L	10 mg/L	10 mg/L	10 mg/L	1 mg/L	1 mg/L	1 mg/L	1 mg/L	1 mg/L	Control	Control	Control	Control	Control
	Time Point-->	0	15	30	45	60	0	15	30	45	60	0	15	30	45	60	0	15	30	45	60	0	15	30	45	60	0	15	30	45	60	0	15	30	45	60	0	15	30	45	60	0	15	30	45	60
	Replicate-->	1	1	1	1	1	1	1	1	1	1	1	1	1	1	1	2	2	2	2	2	2	2	2	2	2	2	2	2	2	2	3	3	3	3	3	3	3	3	3	3	3	3	3	3	3
Index	Compound\Sample	101	102	103	104	105	106	107	108	109	110	111	112	113	114	115	201	202	203	204	205	206	207	208	209	210	211	212	213	214	215	301	302	303	304	305	306	307	308	309	310	311	312	313	314	315	Function/Class
1	Pyruvate	3.4617e+07	7.94743e+06	1.28625e+07	6.22688e+06	6.08206e+06	5.42821e+06	6.09059e+06	2.54301e+06	5.68169e+06	2.23603e+06	1.97327e+06	3.80621e+06	2.64308e+06	1.45721e+06	1.67616e+06	4.81849e+06	2.02924e+07	1.18231e+06	3.49317e+06	4.73261e+06	2.0257e+06	5.32446e+06	5.90309e+06	2.78499e+06	1.11093e+06	3.84339e+06	3.83968e+06	1.959e+06	1.09564e+06	2.04209e+06	3.92753e+06	1.93127e+07	1.72587e+06	1.25298e+07	8.25673e+06	3.43996e+06	4.13654e+06	3.88109e+06	8.12912e+06	3.65033e+06	4.84924e+06	3.46654e+06	1.30359e+06	1.3698e+07	1.42677e+06	TCA and Glycolysis
2	Alanine/Sarcosine	653761	281344	614210	590273	616234	679467	222596	556896	1.02931e+06	2.06132e+06	395654	414298	367033	274123	331567	595428	2.55338e+06	2.09052e+06	1.11212e+06	429635	1169000	706063	345616	623647	1.056e+06	703588	223634	127168	832853	330394	263610	112154	2.92908e+06	876623	578527	2.10381e+06	177911	515093	636986	685422	0	413757	597899	314033	578197	Amino Acid
3	Lactate	4.8471e+07	2.28742e+07	2.75594e+07	9.97376e+06	1.12481e+07	2.47592e+07	3.12317e+07	1.64867e+07	5.80482e+07	5.02862e+07	1.2664e+07	1.66574e+07	1.23317e+07	2.50395e+07	9.90827e+06	1.32342e+07	1.03957e+08	6.80219e+07	9.30775e+06	1.98254e+07	1.35597e+07	9.90398e+06	9.44612e+06	1.06038e+07	7.4706e+06	1.21013e+07	8.57805e+06	6.40954e+06	1.09797e+07	5.9391e+06	8.06792e+06	2.1757e+07	1.08127e+08	1.62596e+07	1.03819e+07	5.20343e+07	1.10158e+07	1.05831e+07	9.13268e+06	7.53667e+06	9.68041e+06	1.02347e+07	7.30659e+06	1.56095e+07	1.14853e+07	Other
4	Dimethylglycine	2.85571e+06	2.56562e+06	3.81456e+06	2.7031e+06	3.89945e+06	3.13254e+06	3.51301e+06	3.26223e+06	3.24487e+06	3.91644e+06	3.29307e+06	3.49741e+06	4.4138e+06	2.64376e+06	3.33002e+06	1.64514e+06	1.71038e+06	1.99989e+06	2.73654e+06	2.69666e+06	1.79026e+06	1.71864e+06	2.08523e+06	2.5126e+06	2.36766e+06	2183000	1.71268e+06	1.29683e+06	2.452e+06	1.94661e+06	1.20676e+06	1.71206e+06	1.06405e+06	2.77144e+06	2.36799e+06	2.23008e+06	1.88896e+06	1.52028e+06	2.19965e+06	2.72682e+06	1.83639e+06	1.7644e+06	2.03397e+06	2.47905e+06	2.20759e+06	Amino Acid Derivative
5	Serine	340810	223586	604891	198529	339045	418110	160749	477270	2.51684e+06	1.5209e+06	523078	643686	771450	529440	656168	292273	3.79362e+06	2.87286e+06	745429	456953	553318	604909	447611	519582	613859	896293	1.29311e+06	708091	918670	408943	176569	755163	5.80648e+06	877240	560167	3.23499e+06	531307	336287	623245	382529	609714	567536	739429	1.38113e+06	465048	Amino Acid
6	Uracil	1.33948e+07	1.3404e+07	9.63699e+06	9.04649e+06	1.42291e+07	9.93855e+06	1.17042e+07	8.22224e+06	2.21976e+07	1.21449e+07	1.24663e+07	1.75105e+07	9.00067e+06	1.3159e+07	1.61626e+07	1.62038e+07	2.74976e+07	1.46699e+07	2.20832e+07	3.50051e+07	1.4411e+07	2.19545e+07	3.6303e+07	2.26404e+07	1.7104e+07	1.38033e+07	2.27682e+07	1.81482e+07	2.55098e+07	2.10152e+07	1.28276e+07	3.97908e+07	1.4479e+07	3.01186e+07	2.26071e+07	1.52295e+07	1.94256e+07	1.81861e+07	3.05346e+07	1.56261e+07	1.6647e+07	1.71039e+07	1.66477e+07	3.94946e+07	1.86646e+07	Nucleotide Base
7	Fumarate	9.60182e+07	3.04338e+07	3.19453e+07	2.9893e+07	3.41547e+07	3.36341e+07	3.3591e+07	2.69358e+07	4.48671e+07	3.36839e+07	2.31983e+07	2.97569e+07	2.70333e+07	2.31122e+07	2.54961e+07	3.49558e+07	6.26611e+07	3.67952e+07	3.72797e+07	3.76197e+07	2.74768e+07	5.48704e+07	3.67262e+07	4.52193e+07	2.28135e+07	2.66409e+07	2.90896e+07	1.9595e+07	2.36945e+07	2.03734e+07	2.57658e+07	5.12325e+07	6.13579e+07	4.20663e+07	3.49481e+07	4.05581e+07	3.60452e+07	2.59961e+07	2.84873e+07	2.8157e+07	2.95202e+07	2.72791e+07	2.48763e+07	3.95497e+07	2.27888e+07	TCA and Glycolysis
8	2-Oxoisovalerate	2.66266e+07	9.30585e+06	1.50836e+07	1.91095e+07	1.86392e+07	6.21193e+06	7.90844e+06	1.69183e+07	1.01244e+07	1.49075e+07	3.10345e+06	7.47034e+06	2.00435e+07	1.09322e+07	1.46926e+07	3.52553e+07	4.03482e+07	1.18211e+07	1.80245e+07	1.3076e+07	1.66963e+07	4.95964e+07	3.89351e+07	2.89417e+07	2.32071e+07	1.00564e+07	5.32366e+07	2.47814e+07	2.34021e+07	1.88073e+07	1.77118e+07	6.30924e+07	2.68528e+07	1.65635e+07	2.19831e+07	2.40679e+07	6.89744e+07	4.22044e+07	2.84426e+07	2.65193e+07	3.39657e+07	6.04067e+07	3.86062e+07	3.77391e+07	2.12303e+07	Amino Acid Biosynthesis
9	Valine	2.95394e+06	1.36827e+06	3.00351e+06	2.22601e+06	3.25406e+06	2.67061e+06	1.84088e+06	3.36752e+06	6.30152e+06	9.79785e+06	3.60207e+06	1.91276e+06	3.66713e+06	2.08226e+06	2.69271e+06	6.29217e+06	1.76672e+07	1.66902e+07	5.80686e+06	5.31353e+06	5.32069e+06	7.482e+06	3.74582e+06	7.64997e+06	7.88795e+06	5.2265e+06	4.35491e+06	2.12731e+06	4.8278e+06	4.9751e+06	2.50427e+06	5.55833e+06	2.39458e+07	7.08926e+06	5.76632e+06	1.56424e+07	5.70907e+06	3.45676e+06	6.08142e+06	5.6395e+06	2.59781e+06	4.07608e+06	5.22251e+06	5.11199e+06	5.0184e+06	Amino Acid
10	Succinate/Methylmalonate	1.93272e+08	2.12093e+08	1.93459e+08	1.8634e+08	2.27458e+08	2.12471e+08	2.01699e+08	2.11832e+08	2.99366e+08	2.82993e+08	2.4231e+08	2.69132e+08	2.75064e+08	2.42851e+08	2.69654e+08	2.04226e+08	2.4008e+08	1.69105e+08	1.88344e+08	2.03961e+08	2.02573e+08	2.16056e+08	1.75197e+08	2.30872e+08	2.17432e+08	2.04899e+08	1.82104e+08	1.47938e+08	1.96022e+08	2.0371e+08	1.54328e+08	1.9535e+08	2.03891e+08	1.91434e+08	1.85596e+08	2.39127e+08	1.86471e+08	1.4242e+08	1.76057e+08	1.88713e+08	1.57507e+08	1.72413e+08	1.64893e+08	1.84535e+08	2.0603e+08	TCA and Glycolysis
11	Homoserine/Threonine	4.19872e+06	4.71011e+06	4.01309e+06	2.89345e+06	3.33568e+06	4.72359e+06	4.83212e+06	4.34155e+06	9.7986e+06	5.74142e+06	4.0815e+06	6.92746e+06	5.36107e+06	5.02636e+06	5.63987e+06	2.61874e+06	8.67815e+06	5.28891e+06	5.50695e+06	7.21648e+06	3.05363e+06	4.2575e+06	6.68059e+06	7.4054e+06	4.26102e+06	4.43338e+06	6.45575e+06	4.25102e+06	6.56796e+06	5.80742e+06	2.5716e+06	7.63651e+06	1.10802e+07	6.65546e+06	5.0077e+06	7.37698e+06	4.49475e+06	5.32391e+06	7.03161e+06	4.62318e+06	4.15074e+06	6.73082e+06	5.42225e+06	9.52316e+06	4.84608e+06	Amino Acid
12	Nicotinate	2.00558e+06	2.21134e+06	1.57163e+06	1.69432e+06	107256	2.79373e+06	1.92932e+06	1.66817e+06	1.69073e+06	548720	2.22638e+06	1.90409e+06	1.40189e+06	88181.6	169131	107577	1.09517e+06	1.24038e+06	13360.9	78349.6	154075	96787.4	128894	121553	80770.8	49502.8	102428	106055	116608	63654.9	26272.5	157953	3.8435e+06	89731.2	73897.4	998003	116108	95299.3	129105	102602	96321.5	138833	78917	168934	60826.5	Vitamins and Co-factors
13	Pyroglutamic acid	5.20986e+06	6.07446e+06	7.18285e+06	5.37321e+06	7.94986e+06	5.46974e+06	6.64518e+06	7.79909e+06	6.79149e+06	8.10232e+06	6.10946e+06	7.03666e+06	7.52818e+06	6.07344e+06	7.23263e+06	3.09978e+06	3.83969e+06	3.55205e+06	5.78488e+06	6.73577e+06	3.55812e+06	3.66116e+06	4.15576e+06	5.45751e+06	4.74371e+06	4.25764e+06	2.80757e+06	3.22395e+06	5.22595e+06	4.23894e+06	2.35731e+06	2.98405e+06	2.39318e+06	4.58514e+06	4.80602e+06	3.41919e+06	2.92993e+06	2.98408e+06	4.86328e+06	5.80215e+06	2.81442e+06	3.22312e+06	4.46032e+06	5.09742e+06	4.83705e+06	Amino Acid Derivative
14	N-Acetyl-beta-alanine	421089	312055	285602	678066	825258	388159	376120	105192	529711	583352	536228	439506	291327	573760	987587	568188	910746	555487	672969	738114	513953	801876	565800	547801	642448	578138	885784	477570	465145	617399	593452	508247	503408	465777	615624	573395	627346	430674	565257	754693	470433	448676	511930	554089	703670	Other
15	Leucine/Isoleucine	1.14007e+06	880207	778865	718376	651719	894133	829074	873551	5.19934e+06	3.39232e+06	1.14162e+06	1.25621e+06	1.70061e+06	882874	1.12574e+06	856365	9.32693e+06	7.61593e+06	974153	792237	875950	1.26755e+06	779520	1.15321e+06	1.07304e+06	946613	1.22745e+06	570183	862573	714630	539984	1.18053e+06	1.32681e+07	1.39946e+06	890877	7.777e+06	1.27095e+06	764490	937755	906986	1.00475e+06	1.31905e+06	1.15292e+06	1.1176e+06	997811	Amino Acid
16	Asparagine	515294	1.02157e+06	212589	253523	365516	392582	492362	402475	3.94482e+06	2.36437e+06	287556	406379	82749.2	282450	852250	149362	4.52022e+06	3.45981e+06	610047	939919	346657	409618	607598	547169	608429	317210	228507	266397	815837	519233	121371	472991	7.11938e+06	987036	832049	4.88758e+06	90651.6	425882	591141	462328	114763	734632	698474	967003	809808	Amino Acid
17	Aspartate	4.25147e+06	2.78198e+06	3.4168e+06	2.37952e+06	4.04125e+06	5.03226e+06	3.53606e+06	4.7702e+06	6.48887e+06	1.13065e+07	7.74614e+06	6.19231e+06	6.90744e+06	6.8733e+06	5.89447e+06	2.6159e+06	1.30407e+07	9.46396e+06	5.72639e+06	4.65196e+06	3.37598e+06	5.06569e+06	4.81099e+06	5.81771e+06	6.41424e+06	4.39282e+06	4.12489e+06	2.64069e+06	7.19518e+06	5.20268e+06	2.23949e+06	3.96393e+06	1.20224e+07	5.45096e+06	5.51738e+06	9.13452e+06	4.63765e+06	3.73123e+06	5.87872e+06	5.48017e+06	2.70388e+06	4.51826e+06	5.16023e+06	5.95586e+06	5.8986e+06	Amino Acid
18	Malate	1.87356e+09	6.25193e+08	7.3871e+08	6.32713e+08	7.79526e+08	7.38215e+08	7.27978e+08	6.02525e+08	9.39867e+08	7.49704e+08	4.24514e+08	6.70025e+08	5.85869e+08	5.30687e+08	6.10329e+08	8.17263e+08	1.31718e+09	8.54126e+08	8.86704e+08	8.21616e+08	7.17082e+08	1.26587e+09	8.65884e+08	1.09175e+09	5.41378e+08	6.6809e+08	7.24443e+08	4.13449e+08	5.74359e+08	4.83626e+08	6.12214e+08	1.1679e+09	1.09409e+09	9.71659e+08	8.21731e+08	9.70171e+08	8.80001e+08	6.27926e+08	6.77823e+08	6.92654e+08	6.92469e+08	6.68894e+08	6.03891e+08	8.63619e+08	5.50919e+08	TCA and Glycolysis
19	Adenine	726697	2.34506e+06	1.43865e+06	857345	1.80505e+06	925308	4.6524e+06	2.37296e+06	1.04725e+07	3.87605e+06	1.11729e+06	3.29365e+06	3.28728e+06	3.21416e+06	4.39659e+06	893191	2.06321e+06	1.65984e+06	1.67681e+06	9.88017e+06	1.22549e+06	1.44795e+06	4.28766e+06	3.08753e+06	2.44995e+06	1.06569e+06	2.44138e+06	1.06355e+06	1.75557e+06	2.73302e+06	594948	7.56212e+06	390148	3.08129e+06	2.71674e+06	1.92507e+06	1.25402e+06	2.74358e+06	2.50142e+06	2.6676e+06	2.35513e+06	2.20476e+06	2.03651e+06	4.17081e+06	3.12496e+06	Nucleotide Base
20	Hydroxybenzoate	1.00082e+06	1.67706e+06	971326	778380	1.11594e+06	844470	1.32446e+06	724424	1.91993e+06	1.13121e+06	1.15308e+06	1.34026e+06	1.25266e+06	1.45102e+06	1.53904e+06	1.37799e+06	1.45646e+06	880388	1.10997e+06	1.84573e+06	1.22192e+06	1.22733e+06	2.37407e+06	1.26084e+06	756766	1.36584e+06	1.79941e+06	1.37704e+06	1.43397e+06	1.07173e+06	1.16831e+06	2.40778e+06	1.23733e+06	1.51153e+06	1.16919e+06	1.3082e+06	1.09044e+06	1.47912e+06	1.82522e+06	898447	1.9035e+06	1.2769e+06	1.10631e+06	2.02281e+06	996262	Other
21	alpha-Ketoglutarate	3.51148e+07	2.67257e+07	6.08419e+07	6.80478e+07	5.86531e+07	1.40527e+07	2.51434e+07	5.28601e+07	5.27189e+07	1.01046e+08	2.05671e+07	2.69818e+07	5.40297e+07	4.14416e+07	5.45827e+07	1.46279e+07	2.23232e+07	1.96069e+07	3.92262e+07	3.13069e+07	1.28099e+07	3.04097e+07	1.97953e+07	4.02287e+07	4.82567e+07	1.12587e+07	1.39531e+07	1.37676e+07	2.58743e+07	3.46211e+07	9.84662e+06	1.79707e+07	1.70983e+07	2.6832e+07	3.46813e+07	1.01664e+07	1.95784e+07	1.82331e+07	4.61295e+07	35140500	1.09502e+07	1.20669e+07	2.56993e+07	2.87079e+07	4.60798e+07	TCA and Glycolysis
22	Glutamine	3.90258e+07	4.4921e+07	3.81024e+07	3.31437e+07	3.19457e+07	2.78881e+07	3.52415e+07	3.17727e+07	6.03261e+07	3.2187e+07	2.34894e+07	4.74974e+07	2.55141e+07	2.65508e+07	3.83851e+07	1.70396e+07	4.5483e+07	3.53262e+07	3.66345e+07	5.75795e+07	1.33699e+07	1.96672e+07	3.01479e+07	2.85108e+07	1.62008e+07	1.36589e+07	1.86187e+07	1.75754e+07	3.04706e+07	2.1315e+07	1.42922e+07	3.06831e+07	7.07928e+07	5.30377e+07	4.10334e+07	2.8864e+07	1.77185e+07	2.37713e+07	3.37394e+07	20197000	1.21975e+07	2.09312e+07	2.02387e+07	3.565e+07	1.62291e+07	Amino Acid
23	Glutamate	8.30638e+08	9.58349e+08	1.14403e+09	9.6169e+08	1.22177e+09	8.54452e+08	1.03859e+09	1.12899e+09	1.14284e+09	1.29885e+09	9.17372e+08	1.18927e+09	1.2445e+09	9.87369e+08	1.22207e+09	5.64957e+08	6.34885e+08	5.62517e+08	8.44329e+08	9.81755e+08	5.84653e+08	5.45528e+08	6.70051e+08	9.13926e+08	8.00834e+08	6.83893e+08	4.88756e+08	5.50355e+08	8.4232e+08	6.99006e+08	4.70664e+08	4.90795e+08	4.77433e+08	7.30766e+08	7.22252e+08	6.41436e+08	4.77881e+08	5.19241e+08	7.65289e+08	8.33832e+08	4.81223e+08	5.54886e+08	6.47124e+08	8.66824e+08	7.84435e+08	Amino Acid
24	2-Hydroxy-2-methylsuccinate	2.38043e+07	5.39355e+07	3.56504e+07	2.17856e+07	3.54839e+07	2.08669e+07	4.78558e+07	2.21218e+07	1.30634e+08	2.0384e+07	1.83103e+07	4.37278e+07	2.72147e+07	3.45136e+07	7.59695e+07	3.3474e+07	7.59218e+07	2.44909e+07	6.56499e+07	1.55002e+08	1.93848e+07	5.07029e+07	1.76902e+08	7.82607e+07	3.43873e+07	2.62932e+07	8.10822e+07	9.08382e+07	9.87808e+07	9.63812e+07	2.88712e+07	1.51459e+08	5.59016e+07	1.00294e+08	8.95082e+07	3.26911e+07	4.35735e+07	7.68518e+07	1.4593e+08	3.93653e+07	6.0672e+07	4.65937e+07	4.25803e+07	2.03028e+08	4.86182e+07	Other
25	Methionine	134349	191046	453423	153202	273893	423899	253525	323327	8.84024e+06	2.2326e+06	519107	623141	559198	492136	923887	800210	9.29395e+06	1.45646e+07	447709	434787	598044	408027	282090	552266	551137	403166	429296	429977	683842	348524	294501	438994	2.71e+07	953651	505715	5.83841e+06	482442	307443	516302	448697	396188	437150	543985	626816	480226	Amino Acid
26	Vanillin	9.13073e+06	7.7242e+06	5.65756e+06	8.70463e+06	7.56214e+06	9.73451e+06	7.62066e+06	6.29908e+06	7.30727e+06	4.32649e+06	7.30963e+06	7.3666e+06	6.94699e+06	2.89349e+07	5.61486e+06	7.69311e+06	4.83607e+06	3.76355e+06	3.54379e+06	3.22566e+06	6.54277e+06	4.61307e+06	4.4671e+06	4.78633e+06	4.43922e+06	8.30802e+06	5.99784e+06	6.80455e+06	3.35505e+06	4.15271e+06	8.07677e+06	3.89772e+06	4.80071e+06	2.96471e+06	3.23258e+06	5.73342e+06	3.7808e+06	5.20578e+06	3.31617e+06	3.30328e+06	7.02449e+06	5.55994e+06	5.12984e+06	6.23369e+06	3.59451e+06	Other
27	2,3-Dihydroxybenzoate	5.17407e+07	4.49727e+07	1.68591e+07	1.47199e+07	2.69294e+07	4.22262e+07	4.36421e+07	1.66305e+07	8.2468e+07	2.44451e+07	3.95149e+07	4.37167e+07	2.23073e+07	3.51321e+07	5.13752e+07	2.14286e+07	3.92433e+07	2.138e+07	5.46684e+07	8.16947e+07	1.91951e+07	2.06049e+07	5.91065e+07	2.85692e+07	1.79077e+07	2.58128e+07	3.42642e+07	2.93074e+07	3.8492e+07	3.78636e+07	2.15513e+07	7.97944e+07	2.62255e+07	4.98415e+07	4.61558e+07	2.38503e+07	2.14093e+07	3.13563e+07	5.62549e+07	1.54672e+07	2.8902e+07	1.83773e+07	2.22665e+07	6.49239e+07	2.27462e+07	Other
28	Histidine	108173	0	83002.2	0	22420.5	10550.4	13055.9	30907.5	446641	424813	26265.1	0	0	32695.5	21762.2	62196.1	1.30714e+06	1.94297e+06	0	75092.4	0	18210.8	0	69438.8	22625	32524.9	25610.2	20656.9	16521.9	48314.9	0	0	4.05267e+06	76934.2	12826.1	1.40614e+06	21755.2	9953.02	42563.8	51243.1	9517.71	14538.7	28525.1	0	20700.7	Amino Acid
29	Orotate	1.62677e+08	1.80222e+08	1.19235e+08	1.22784e+08	1.5757e+08	1.27848e+08	1.63089e+08	1.00738e+08	2.66855e+08	1.55135e+08	1.31947e+08	1.87904e+08	1.3235e+08	1.48563e+08	1.88812e+08	1.90296e+08	3.0819e+08	1.69255e+08	2.81383e+08	3.44793e+08	1.56481e+08	2.56721e+08	3.89247e+08	2.7686e+08	2.03368e+08	1.56828e+08	2.63008e+08	2.20297e+08	2.9115e+08	2.26594e+08	1.47506e+08	4.41259e+08	1.77517e+08	2.96859e+08	2.75618e+08	1.87081e+08	2.27124e+08	2.16883e+08	3.40068e+08	1.77912e+08	2.01666e+08	2.21499e+08	1.81999e+08	3.98936e+08	2.2489e+08	Pyrimidine Biosynthesis
30	Dihydroorotate	4.64201e+07	2.5228e+07	2.99312e+07	2.87908e+07	3.3933e+07	4.49414e+07	3.06039e+07	2.84105e+07	5.73092e+07	4.81524e+07	4.27607e+07	3.33921e+07	2.77879e+07	2.94175e+07	3.05643e+07	6.84872e+07	9.04722e+07	5.84385e+07	8.62288e+07	8.68878e+07	6.18681e+07	7.53976e+07	7.41501e+07	7.18739e+07	5.66906e+07	5.10456e+07	7.99818e+07	5.6206e+07	6.53758e+07	5.66196e+07	4.68792e+07	8.97224e+07	5.21257e+07	7.80729e+07	6.88315e+07	6.40326e+07	6.77449e+07	7.1166e+07	7.89966e+07	5.85503e+07	6.11965e+07	6.56582e+07	6.16425e+07	7.867e+07	5.27392e+07	Pyrimidine Biosynthesis
31	Phenylpyruvate	3.34713e+07	2.73389e+07	2.46729e+07	2.28103e+07	2.34368e+07	2.57821e+07	2.32313e+07	1.70524e+07	3.1713e+07	1.30743e+07	1.96121e+07	2.344e+07	1.90346e+07	1.81111e+07	2.17338e+07	1.74423e+07	2.649e+07	1.08562e+07	2.00249e+07	2.24221e+07	1.38291e+07	1.47078e+07	1.98203e+07	1.37443e+07	9384750	1.62722e+07	1.67584e+07	1.19141e+07	1.32216e+07	1.12825e+07	1.51553e+07	2.47152e+07	1.37327e+07	1.92065e+07	1.76723e+07	1.66128e+07	1.34585e+07	1.43458e+07	1.89031e+07	9.64279e+06	1.5571e+07	1.24839e+07	1.21117e+07	2.14854e+07	9.64889e+06	Amino Acid Biosynthesis
32	Phenylalanine	2.77588e+06	1.73844e+06	1.54255e+06	1.25471e+06	1.32491e+06	1.47617e+06	1.30771e+06	1.59005e+06	1.16418e+07	5.69785e+06	1.53213e+06	2.53304e+06	1.43349e+06	1.67944e+06	2.14556e+06	536506	1.40152e+07	1.6913e+07	1.09997e+06	1.06443e+06	650017	500219	690240	908862	632918	966652	681397	455958	660878	786816	618033	839094	3.90505e+07	1.42447e+06	831163	1.58074e+07	388357	530458	569233	725341	506624	688907	637573	534000	888026	Amino Acid
33	Phenyllactic acid	609061	1.29306e+06	418750	678915	433372	712144	444025	547730	777648	3.04175e+07	466288	782442	352044	363098	526897	479260	7.12487e+07	4.30561e+06	315429	354373	370180	290055	327137	338661	296786	503445	318243	331952	299635	164853	378428	436566	1.38996e+06	2.20291e+06	275854	840948	248338	290476	373202	167691	271643	382835	219637	391104	244614	Other
34	Glycerone phosphate	1.82424e+07	1.72661e+07	1.91002e+07	1.32885e+07	1.77735e+07	2.01683e+07	2.14593e+07	1.93615e+07	2.342e+07	1.97163e+07	2.67705e+07	2.81118e+07	3.0855e+07	2.86868e+07	3.37643e+07	1.68058e+07	1.92679e+07	1.33217e+07	2.25842e+07	2.02111e+07	1.7861e+07	2.14464e+07	2.42182e+07	1.37159e+07	1.68678e+07	2.49099e+07	2.17338e+07	1.72708e+07	2.31721e+07	1.92325e+07	1.50219e+07	2.13228e+07	1.24083e+07	1.77918e+07	1.52283e+07	1.64276e+07	2.04489e+07	1.57472e+07	1.64439e+07	1.5386e+07	1.60197e+07	2.15067e+07	1.47178e+07	2.06408e+07	1.50144e+07	TCA and Glycolysis
35	D-Glyceraldehyde-3-phosphate	1.82125e+07	1.73095e+07	1.91045e+07	1.32714e+07	1.77834e+07	2.01777e+07	2.1491e+07	1.93708e+07	2.34502e+07	1.97309e+07	2.67816e+07	2.81053e+07	3.08464e+07	2.86994e+07	3.3755e+07	1.68461e+07	1.93118e+07	1.33134e+07	2.25873e+07	2.01809e+07	1.78627e+07	2.14523e+07	2.42011e+07	1.37291e+07	1.68637e+07	2.48956e+07	2.17303e+07	1.73704e+07	2.31544e+07	1.92047e+07	1.5083e+07	2.13312e+07	1.2482e+07	1.77776e+07	1.52184e+07	1.64543e+07	2.04316e+07	1.57282e+07	1.64397e+07	1.54172e+07	1.59974e+07	2.15258e+07	1.46787e+07	2.06223e+07	1.5001e+07	TCA and Glycolysis
36	Glycerol-3-phosphate	6.0445e+06	8.78997e+06	9.62325e+06	7.278e+06	9.0663e+06	8.71101e+06	9.74623e+06	9.26476e+06	1.39506e+07	1.3601e+07	7.6663e+06	9.14313e+06	1.00588e+07	1.02661e+07	9.17091e+06	9.49614e+06	1.89155e+07	1.12906e+07	1.0063e+07	1.20249e+07	9.10968e+06	1.04554e+07	1.24931e+07	1.04311e+07	8.98404e+06	8.48933e+06	8.3275e+06	6.57504e+06	8.12644e+06	7.11133e+06	8.99695e+06	1.16493e+07	1.65965e+07	1.13028e+07	8.48347e+06	1.37118e+07	1.03892e+07	1.06434e+07	1.16069e+07	8.09063e+06	8.06944e+06	8.43042e+06	7.39108e+06	1.03425e+07	7.5747e+06	Lipid Biosynthesis
37	Shikimate	2.96395e+06	823180	898304	1.00766e+06	1.75245e+06	2.59377e+06	1.12898e+06	964581	1.51469e+06	1.89017e+06	2.75054e+06	1.4414e+06	1.61e+06	1.40747e+06	1.3255e+06	657398	299436	238129	1.23831e+06	1.17857e+06	630036	629200	910260	1.0144e+06	2.16903e+06	520110	266840	223877	1.24548e+06	970246	486861	680177	740383	946419	1.52219e+06	519708	715733	681201	1.17429e+06	1.1711e+06	747828	537894	702151	1.53949e+06	1.87909e+06	Amino Acid Biosynthesis
38	N-Carbamoyl-L-aspartate	1.29755e+09	8.94611e+08	7.70348e+08	8.76254e+08	9.05853e+08	1.30929e+09	8.39039e+08	7.01976e+08	9.21609e+08	8.90809e+08	1.54842e+09	1.00374e+09	8.76526e+08	8.96661e+08	8.66223e+08	1.75972e+09	2.24623e+09	1.35201e+09	1.69863e+09	1.40855e+09	1.56262e+09	1.93976e+09	1.60071e+09	1.65912e+09	1.30021e+09	1.58242e+09	2.02264e+09	1.46768e+09	1.65717e+09	1.36255e+09	1.49567e+09	2.03943e+09	1.52436e+09	1.51723e+09	1.36492e+09	1.70642e+09	1.98226e+09	1.52405e+09	1.48395e+09	1.33131e+09	1.59239e+09	1.96094e+09	1.52117e+09	1.54205e+09	1.26917e+09	Pyrimidine Biosynthesis
39	2-Isopropylmalate	4.51723e+08	3.60786e+08	5.04375e+08	4.76478e+08	6.34614e+08	4.22377e+08	4.84099e+08	7.53754e+08	8.58169e+08	8.75795e+08	4.28978e+08	6.82727e+08	1.20887e+09	1.05461e+09	1.19898e+09	3.64543e+08	5.81983e+08	5.04457e+08	7.57656e+08	1.00601e+09	4.38689e+08	8.95873e+08	1.30248e+09	1.14374e+09	1.3846e+09	5.80729e+08	1.04673e+09	8.37324e+08	1.41702e+09	1.30416e+09	1.68217e+08	8.30166e+08	2.84234e+08	8.3848e+08	1039768000	4.86162e+08	8.20378e+08	8.98155e+08	1.07341e+09	1.23693e+09	6.03765e+08	1.03697e+09	1.15157e+09	1.57855e+09	1.87008e+09	Amino Acid Biosynthesis
40	Pyrophosphate	2.31484e+08	5.73689e+08	1.66358e+08	9.65665e+07	1.33526e+08	2.0412e+08	5.739e+08	2.22377e+08	1.05704e+09	1.22937e+08	2.82986e+08	6.91711e+08	3.27605e+08	4.15936e+08	6.23629e+08	1.99067e+08	3.64634e+08	9.58504e+07	2.31978e+08	7.29206e+08	1.43708e+08	2.63527e+08	1.25499e+09	4.34105e+08	1.57534e+08	2.45532e+08	7.08165e+08	5.35907e+08	4.53361e+08	4.00756e+08	1.6458e+08	1.43738e+09	1.46438e+08	4.81325e+08	3.10974e+08	2.91894e+08	3.12146e+08	5.95109e+08	9.23273e+08	1.77397e+08	7.37053e+08	4.5087e+08	3.55376e+08	1.2618e+09	2.93797e+08	Other
41	Gluconolactone	5.55911e+06	3.76088e+06	3.23686e+06	3.55579e+06	3.84583e+06	5.18457e+06	3.93312e+06	2.66368e+06	3.93802e+06	3.58475e+06	6.36176e+06	4.49848e+06	3.35277e+06	3.49152e+06	3.60415e+06	7.55004e+06	9.45289e+06	5.72725e+06	6.95987e+06	5.63756e+06	6.0081e+06	8.56429e+06	6.53291e+06	6.44607e+06	5.09535e+06	6.65941e+06	8.51503e+06	6.48034e+06	7.39529e+06	5.32365e+06	6.79634e+06	9.1066e+06	7.30346e+06	6.65709e+06	5.90122e+06	7.27289e+06	8.33719e+06	5.76086e+06	6.45797e+06	5.57844e+06	6.69887e+06	8.50668e+06	5.99937e+06	6.10917e+06	5.23691e+06	Glucose-1-phosphate Degradation
42	Tyrosine	1.13978e+06	797816	937035	487010	655463	1.16836e+06	926118	837868	1.53247e+06	1.37805e+06	1.22959e+06	1.25793e+06	1.194e+06	805496	475659	467395	2.16955e+06	1.16822e+06	1.02139e+06	848427	593318	641739	569140	550205	675635	706751	400858	290885	456322	643466	360180	650637	2.56295e+06	1.04294e+06	554661	1.41442e+06	696155	495835	638298	686148	292131	568313	579250	647026	820789	Amino Acid
43	3-Phosphoglycerate	3.49127e+08	4.08551e+08	2.82548e+08	3.68153e+08	2.56111e+08	3.3211e+08	3.76393e+08	4.04984e+08	3.32172e+08	3.1047e+08	7.43489e+08	3.91843e+08	3.72839e+08	4.24115e+08	6.54458e+08	5.42352e+08	4.24275e+08	4.93465e+08	2.0228e+08	3.34522e+08	5.70324e+08	3.42518e+08	2.47944e+08	4.40817e+08	1.59016e+08	7.34943e+08	4.61283e+08	5.03588e+08	2.4851e+08	4.94398e+08	1.32976e+08	1.91276e+08	3.84778e+07	1.94711e+08	1.67571e+08	4.74086e+08	2.76711e+08	4.04977e+08	2.3627e+08	3.10942e+08	4.84772e+08	3.0693e+08	5.14746e+08	2.47983e+08	1.76404e+08	TCA and Glycolysis
44	N-Acetylglutamate	1.37698e+07	1.75609e+07	7.40771e+07	4.53716e+07	5.163e+07	1.96119e+07	1.46272e+07	7.64956e+07	7.22469e+07	5.96939e+07	2.74219e+07	1.49645e+07	9.55237e+07	5.87868e+07	6.91128e+07	2.92782e+07	5.1237e+07	1.76582e+07	2.16461e+07	3.17404e+07	3.10981e+07	4.04491e+07	4.44514e+07	4.03802e+07	2.99584e+07	2.84319e+07	4.72192e+07	3.15985e+07	3.92284e+07	3.22468e+07	2.76228e+07	5.13548e+07	2.14405e+07	3.3788e+07	2.48806e+07	3.83545e+07	4.30863e+07	2.8737e+07	3.7941e+07	3.24171e+07	4.47283e+07	4.85108e+07	3.6238e+07	5.32152e+07	3.09871e+07	Amino Acid Biosynthesis
45	Citrate/isocitrate	2.72205e+09	4.6991e+08	2.69036e+09	1.19032e+09	2.64576e+09	4.20597e+09	2.32262e+09	3.60014e+09	2.46307e+09	3.2619e+09	3.00588e+09	2.33103e+09	2.51814e+09	2.54678e+09	2.02214e+09	1.04992e+09	2.56776e+09	2.66088e+09	2.74018e+09	2744400000	2.96117e+09	3.22266e+09	2.76787e+09	3.2941e+09	3.4003e+09	3.74521e+09	2.7158e+09	2.23602e+08	2.3858e+09	2.1824e+09	3.13473e+07	2.41553e+09	9.43611e+06	2.57785e+09	3.18009e+09	2.72523e+09	2.52786e+09	1.40513e+09	2.79562e+09	3.76152e+09	1.25137e+09	2.66184e+09	2.91933e+09	2.37909e+09	3.8171e+09	TCA and Glycolysis
46	D-Gluconate	135352	211858	155998	122111	312692	73806.9	384427	99977.6	716422	305169	84953.9	264082	751415	506518	381298	444616	323175	95972.6	214461	397701	197693	735497	1.2329e+06	438255	540222	192417	487936	528841	578596	225358	247256	912112	507190	386605	707729	371907	695878	821187	811395	325990	322439	632784	945233	1.35251e+06	887116	Glucose-1-phosphate Degradation
47	Deoxyribose phosphate	9.40355e+06	9.05064e+06	1.15621e+07	9.89459e+06	1.16714e+07	5.54478e+06	8.35384e+06	1.07186e+07	1.18221e+07	1.13849e+07	4.74119e+06	8.07376e+06	1.02179e+07	1.00916e+07	1.09487e+07	6.22577e+06	1.57027e+07	1.00518e+07	1.3258e+07	1.32616e+07	6.84299e+06	1.17403e+07	1.07557e+07	1.12943e+07	9.30881e+06	6.46632e+06	1.14325e+07	8.98641e+06	1.15295e+07	1.03679e+07	5.89353e+06	1.17157e+07	7.79936e+06	1.0949e+07	1.00928e+07	6.907e+06	9.10221e+06	8.98747e+06	1.0598e+07	9.29913e+06	6.42349e+06	1.0939e+07	9.5109e+06	1.24022e+07	1.0125e+07	Other
48	Pantothenate	1.38601e+07	1.05729e+07	5.93584e+06	4.13448e+06	3.76327e+06	1.29027e+07	9.7157e+06	5.544e+06	6.89694e+06	4.92092e+06	1.47991e+07	9.54351e+06	6.94756e+06	4.65346e+06	4.94455e+06	7.87902e+06	4.68209e+06	5.04059e+06	6.08364e+06	6.72768e+06	6.57331e+06	4.59385e+06	6.37385e+06	7.14862e+06	5.93959e+06	7.57818e+06	4.39463e+06	4.98743e+06	5.94737e+06	5.95501e+06	6.88538e+06	6.13869e+06	8.86418e+06	5.98444e+06	5.91884e+06	9.34605e+06	4.59836e+06	6.05679e+06	5.74359e+06	4.93469e+06	7.60207e+06	5.65689e+06	5.26131e+06	7.44527e+06	5.54757e+06	Vitamins and Co-factors
49	Ribose phosphate	2.71854e+07	2.23724e+07	2.90333e+07	2.49708e+07	3.23881e+07	2.1197e+07	2.23134e+07	2.84377e+07	2.65973e+07	2.38235e+07	2.08203e+07	2.46921e+07	2.99403e+07	2.63083e+07	2.77558e+07	2.58485e+07	4.18783e+07	2.64724e+07	3.32332e+07	3.04305e+07	2.37444e+07	3.30553e+07	3.32575e+07	2.21477e+07	23122500	2.70313e+07	3.8343e+07	2.87638e+07	3.3692e+07	2.74001e+07	2.32891e+07	3.23294e+07	2.79074e+07	3.0792e+07	2.78304e+07	2.73143e+07	3.1424e+07	2.82908e+07	2.86331e+07	2.7546e+07	2.65635e+07	3.81352e+07	2.5331e+07	3.39296e+07	2.15372e+07	Pentose Phosphate Pathway
50	Thymidine	2.96705e+06	1.01871e+07	2.02265e+06	716238	1.48599e+06	3.03495e+06	9.86094e+06	2.88244e+06	1.89896e+07	1.61497e+06	3.54875e+06	1.34573e+07	5.82179e+06	6.40027e+06	9.42318e+06	1.60585e+06	4.76011e+06	960950	2.61838e+06	1.04664e+07	1.42198e+06	3.3826e+06	2.08476e+07	5.65216e+06	1.87351e+06	3.03835e+06	1.10553e+07	8.57448e+06	7.34768e+06	5.2916e+06	1.76421e+06	2.2326e+07	2.29537e+06	7.1052e+06	4.45398e+06	4.38081e+06	3.9959e+06	8.86516e+06	1.43553e+07	2.2867e+06	9.98846e+06	7.41609e+06	5.2956e+06	2.19824e+07	3.81535e+06	Nucleotides
51	Shikimate-3-phosphate	1.18871e+07	2.40823e+07	1.02741e+07	1.78493e+07	8.92754e+06	1.49714e+07	1.03399e+07	1.20088e+07	1.09965e+07	1.27314e+07	1.51504e+07	1.51499e+07	1.74137e+07	1.31068e+07	1.87909e+07	3.25161e+07	1.62778e+07	1.22914e+07	1.51247e+07	1.46652e+07	1.79318e+07	1.79185e+07	2.00018e+07	1.31602e+07	1.17107e+07	2.07254e+07	2.53736e+07	7.69801e+07	1.84615e+07	1.82713e+07	5.75673e+07	1.72994e+07	2.82887e+07	1.4764e+07	1.30631e+07	1.55787e+07	1.82099e+07	2.08177e+07	1.7112e+07	1.42756e+07	2.71013e+07	2.17781e+07	1.65726e+07	1.71468e+07	1.26367e+07	Amino Acid Biosynthesis
52	Glucose-6-phosphate	1.75328e+08	1.44902e+08	2.13016e+08	2.01232e+08	1.86567e+08	2.35775e+08	1.73505e+08	2.23866e+08	1.92482e+08	2.28382e+08	2.57408e+08	2.7277e+08	2.70557e+08	2.67919e+08	2.66138e+08	2.34258e+08	2.50381e+08	1.62007e+08	2.41378e+08	1.81535e+08	2.24855e+08	2.33763e+08	2.07921e+08	2.14262e+08	2.08381e+08	2.23372e+08	2.69212e+08	1.87367e+08	2.62418e+08	2.1998e+08	1.89684e+08	1.7042e+08	1.7582e+08	1.98135e+08	186176000	2.12203e+08	2.24677e+08	1.76337e+08	1.95915e+08	1.7005e+08	1.71411e+08	2.29821e+08	1.99388e+08	1.76387e+08	1.97087e+08	TCA and Glycolysis
53	Inosine	1.70886e+06	2.99889e+06	141505	118306	73907	1.13413e+06	3.44775e+06	794389	7.72614e+06	903998	950193	9.58786e+06	2.78605e+06	7.56255e+06	3.53978e+06	841815	4.99172e+06	493276	529458	6.76603e+06	1.03077e+06	1.34495e+06	1.47083e+07	2.6418e+06	1.02703e+06	1.56848e+06	9.47245e+06	6.62284e+06	3.07703e+06	2.98474e+06	3.34277e+06	1.8143e+07	1.10907e+06	6.98696e+06	2.30571e+06	2.15542e+06	2.43869e+06	3.7433e+06	1.48181e+07	1.18643e+06	6.9722e+06	1.80554e+06	4.29677e+06	1.12708e+07	3.99376e+06	Nucleotides
54	6-Phospho-D-gluconate	9.81559e+07	9.13344e+07	8.18968e+07	7.57703e+07	1.46252e+07	1.02134e+08	9.12612e+07	8.79584e+07	6.90449e+07	1.31346e+07	1.05802e+08	8.75984e+07	7.30396e+07	1.46484e+07	1.12608e+07	1.49131e+07	1.56009e+07	9.61196e+06	1.04835e+07	1.20943e+07	1.43295e+07	1.35778e+07	1.13167e+07	1.36278e+07	1.05954e+07	1.67363e+07	1.67783e+07	1.30541e+07	1.08059e+07	1.0366e+07	1.51687e+07	1.15632e+07	1.14074e+07	1.2743e+07	1.05413e+07	1.75268e+07	1.37889e+07	9.21068e+06	1.13196e+07	1.20751e+07	1.5518e+07	1.56881e+07	1.35421e+07	1.17611e+07	9.27727e+06	Pentose Phosphate Pathway
55	Sedoheptulose-1/7-phosphate	1.12616e+07	8.36026e+06	1.48064e+07	1.41052e+07	1.61597e+07	1.12332e+07	8.47333e+06	1.39516e+07	1.1601e+07	1.5438e+07	1.13583e+07	1.00148e+07	1.20904e+07	1.35687e+07	1.16025e+07	1.5276e+07	2.15984e+07	1.40886e+07	1.8614e+07	1.44435e+07	1.41068e+07	1.73882e+07	1.41166e+07	1.90297e+07	1.59853e+07	1.31701e+07	1.90902e+07	1.51974e+07	1.9336e+07	1.47454e+07	1.36581e+07	1.21497e+07	1.68888e+07	1.50479e+07	1.43047e+07	1.56811e+07	1.50278e+07	1.3732e+07	1.78162e+07	1.49283e+07	1.2201e+07	1.73085e+07	1.90414e+07	1.60499e+07	1.54681e+07	Pentose Phosphate Pathway
56	N-Acetylglucosamine-1/6-phosphate	1.91397e+06	877331	1.55342e+06	983368	1.43249e+06	1.70514e+06	1.11519e+06	2.06745e+06	2.05979e+06	2.96823e+06	2.82901e+06	2.26036e+06	2.717e+06	2.7731e+06	2.15853e+06	1.16832e+06	2.4421e+06	1.16559e+06	2.30725e+06	2.2553e+06	2.36837e+06	3.54581e+06	2.59672e+06	2.74384e+06	3.22414e+06	2.4188e+06	2.72555e+06	1.86162e+06	2.53888e+06	2.53726e+06	1.2704e+06	2.0501e+06	1.56815e+06	2.28561e+06	2.14739e+06	1.74501e+06	2.93387e+06	2.50629e+06	2.97464e+06	2.51864e+06	1.57591e+06	3.18969e+06	2.71227e+06	2.89795e+06	3.29919e+06	Other
57	Glutathione	3.26088e+07	3.20168e+07	5.51494e+07	3.24654e+07	5.49882e+07	4.37319e+07	3.94688e+07	3.43015e+07	4.91662e+07	5.92288e+07	4.38288e+07	5.20256e+07	7.39174e+07	5.07951e+07	5.00519e+07	1.27078e+07	3.68546e+07	2.53754e+07	5.44841e+07	5.10502e+07	2.50909e+07	1.82458e+07	4.91476e+07	5.34581e+07	57133125	1.77128e+07	4.48213e+07	2.77435e+07	4.77023e+07	4.68623e+07	2.76649e+07	4.73807e+07	1.78034e+07	5.2379e+07	4.98855e+07	3.43883e+07	4.04389e+07	4.20216e+07	5.21821e+07	5.96756e+07	3.36923e+07	5.16116e+07	3.96974e+07	5.02163e+07	5.18526e+07	Redox Balance
58	dUMP	1.58154e+06	2.42763e+06	2.46312e+06	2.29012e+06	2.04786e+06	1.23124e+06	2.22815e+06	2.35285e+06	3.05955e+06	2.47415e+06	2.03207e+06	2.41911e+06	3.61635e+06	2.75637e+06	3.11678e+06	2.24469e+06	1.79355e+06	1.85347e+06	2.15897e+06	2.90296e+06	2.22388e+06	1.9653e+06	2.28777e+06	3.04208e+06	1.85605e+06	2.05606e+06	2.03221e+06	2.34367e+06	1.74636e+06	2.4998e+06	1.6866e+06	1.17755e+06	1.21908e+06	2.01205e+06	1.77727e+06	1.91071e+06	1.33245e+06	2.53733e+06	2.27461e+06	1.79933e+06	1.91534e+06	1.88205e+06	2.73103e+06	2.49667e+06	1.7428e+06	Nucleotides
59	CMP	5.3867e+06	6.58903e+06	6.41216e+06	5.76051e+06	6.83652e+06	4.72428e+06	9.15421e+06	9.93424e+06	1.05994e+07	1.82546e+07	1.30023e+07	1.22259e+07	1.67336e+07	1.40739e+07	1.42234e+07	4.90676e+06	5.98692e+06	9.71734e+06	1.084e+07	1.22487e+07	9.60228e+06	1.19239e+07	1.08192e+07	1.40042e+07	1.57603e+07	1.12585e+07	8.52444e+06	1.07026e+07	1.36067e+07	1.44932e+07	4.60121e+06	7.14381e+06	9.32864e+06	9.03483e+06	8.95931e+06	6.92173e+06	7.44743e+06	9.77087e+06	8.85178e+06	9.24987e+06	5.86958e+06	8.69139e+06	1.17758e+07	9.07781e+06	1.4239e+07	Nucleotides
60	UMP	5.176e+06	8.77895e+06	7.26551e+06	5.2526e+06	6.44697e+06	7.89731e+06	1.2792e+07	1.29743e+07	1.44875e+07	3.08582e+07	2.31316e+07	1.76775e+07	2.18932e+07	1.67624e+07	1.78383e+07	9.1341e+06	9.13667e+06	1.49364e+07	1.43125e+07	1.73703e+07	1.90732e+07	1.94678e+07	1.46204e+07	2.04353e+07	2.45301e+07	1.9209e+07	1.11907e+07	1.26068e+07	1.75155e+07	1.77153e+07	1.04707e+07	1.28255e+07	1.31423e+07	1.40474e+07	1.28519e+07	1.25599e+07	1.12164e+07	1.20343e+07	1.28921e+07	1.04624e+07	1.01162e+07	1.09921e+07	1.35572e+07	1.03031e+07	1.86412e+07	Nucleotides
61	AICAR	0	90277.3	411060	115297	254322	146340	86606	133835	327190	348097	310150	138785	650366	154802	474002	791503	2.07813e+06	447133	1.34373e+06	625855	782757	1.64185e+06	1.12095e+06	863366	737691	1.70562e+06	1.72985e+06	1.36359e+06	2.03977e+06	926302	963098	1.77683e+06	727361	1.03949e+06	721725	809215	1.10796e+06	1.02092e+06	893101	615979	1.16467e+06	1.59872e+06	1.08311e+06	1.48333e+06	720696	Nucleotides
62	Fructose-1,6-bisphosphate	9.40705e+08	3.79725e+08	1.07555e+09	4.86045e+08	8.2122e+08	1.1471e+09	1.38313e+09	1.72726e+09	2.16908e+09	1.27934e+09	1.40504e+09	1.18459e+09	1.02714e+09	1.47557e+09	2.02941e+09	6.34531e+08	1.43673e+09	1.31404e+09	9.92859e+08	2.5148e+09	1.47642e+09	1.21799e+09	2.10893e+09	2.24205e+09	1.05122e+09	1.7807e+09	2.71282e+09	1.65071e+08	1.46012e+09	1.92218e+09	1.32988e+06	2.16841e+09	170332	2.0001e+09	1.33925e+09	1.42555e+09	1.20031e+09	1.2286e+09	2.39588e+09	1.36644e+09	8.72073e+08	1.81338e+09	1.59447e+09	2.48994e+09	1.6309e+09	TCA and Glycolysis
63	Trehalose/Sucrose/Cellobiose	773467	1.72031e+06	432766	227281	264219	470767	1.53588e+06	443429	7.41544e+06	2.39422e+06	930519	2.74878e+06	1.66559e+06	1.63178e+06	2.80319e+06	859561	4.79251e+06	3.79195e+06	455405	2.68327e+06	1.19065e+06	720808	5.25855e+06	1.13328e+06	791325	896818	2.37644e+06	1.62609e+06	1.43274e+06	1.29387e+06	348452	5.96564e+06	6.58677e+06	2.00875e+06	636057	5.0218e+06	909391	1.34363e+06	4.12966e+06	470845	2.90814e+06	1.53639e+06	1.0827e+06	6.93589e+06	817141	Other
64	AMP/dGMP	2.73591e+06	2.57425e+06	8.94199e+06	5.22408e+06	4.00246e+06	2.04742e+07	5.55065e+06	1.92767e+07	1.03562e+07	4.82194e+07	5.01941e+07	1.41133e+07	2.99794e+07	2.8382e+07	2.72575e+07	2.69812e+07	2.36996e+07	2.38227e+07	2.40637e+07	1.05717e+07	4.65539e+07	4.40856e+07	1.32868e+07	3.91154e+07	4.74613e+07	47010000	2.90873e+07	2.42329e+07	3.70042e+07	3.36304e+07	2.95282e+07	1.20752e+07	3.46455e+07	1.5077e+07	1.60835e+07	4.1585e+07	3.06317e+07	1.37688e+07	1.51493e+07	1.73881e+07	2.51124e+07	2.8096e+07	2.75313e+07	1.00471e+07	3.53861e+07	Nucleotides
65	IMP	4.42424e+06	3.88449e+06	3.58566e+06	2.42965e+06	3.47916e+06	3.90027e+06	4.36221e+06	3.71469e+06	6.49975e+06	5.11975e+06	5.26028e+06	4.54842e+06	5.26586e+06	3.58255e+06	4.20722e+06	4.06757e+06	6.40747e+06	6.27119e+06	5.22014e+06	7.00703e+06	5.56033e+06	6.18028e+06	6.52763e+06	4.86639e+06	4.23514e+06	6.34728e+06	5.57106e+06	4.43254e+06	5.1887e+06	4.55849e+06	3.25836e+06	1.09674e+07	2.34818e+06	6.35202e+06	5.58451e+06	4.64764e+06	4.6897e+06	5.09782e+06	4.34696e+06	4157000	5.63981e+06	5.4128e+06	4.52164e+06	5.23368e+06	3.87349e+06	Nucleotides
66	GMP	100963	197750	690363	178643	231457	1.36656e+06	887266	2.73156e+06	3.29858e+06	1.03942e+07	1.28372e+07	2.68864e+06	1.03181e+07	6.95849e+06	7.5425e+06	3.02366e+06	3.01523e+06	3.20616e+06	3.77506e+06	2.92471e+06	9.24348e+06	1.00534e+07	3.44805e+06	7.59086e+06	8.79291e+06	1.22244e+07	6.30047e+06	3.37849e+06	8.80076e+06	8.10827e+06	2.24527e+06	3.41829e+06	1.61935e+06	2.69178e+06	2.58457e+06	7.47551e+06	5.41625e+06	2.75103e+06	2.89525e+06	2.48769e+06	4.50936e+06	5.17961e+06	4.58109e+06	2.35689e+06	7.06266e+06	Nucleotides
67	Sedoheptoluse bisphosphate	4.74649e+06	1.33176e+06	7.25329e+06	1.89421e+06	5.37449e+06	8.09279e+06	9.15086e+06	1.45068e+07	1.93761e+07	8.53021e+06	8.45409e+06	9.29802e+06	5.5266e+06	1.42191e+07	2.01176e+07	2.76034e+06	1.67896e+07	1.01474e+07	7.43539e+06	3.59406e+07	1.06188e+07	8.14668e+06	1.96577e+07	2.33703e+07	8.33232e+06	1.34706e+07	3.05229e+07	417858	1.20319e+07	2.0073e+07	84057.2	2.22483e+07	0	2.25059e+07	1.0385e+07	1.20064e+07	8.14698e+06	9.63353e+06	2.40396e+07	1.13372e+07	4.54108e+06	1.52463e+07	1.36921e+07	2.68171e+07	1.37866e+07	Pentose Phosphate Pathway
68	dTDP	4.53999e+07	6.50607e+07	7.51412e+07	4.07597e+07	3.72697e+07	4.07869e+07	6.94986e+07	5.31752e+07	8.98146e+07	4.67364e+07	9.18062e+07	8.99655e+07	1.04508e+08	7.32681e+07	1.24643e+08	5.00332e+07	3.55868e+07	3.74674e+07	4.64169e+07	5.56559e+07	5.61152e+07	3.85828e+07	4.75008e+07	8.62535e+07	2.83223e+07	6.6799e+07	6.21455e+07	7.65229e+07	4.17611e+07	8.789e+07	1.215e+07	2.93297e+07	257981	3.25241e+07	3.49605e+07	6.61862e+07	3.39282e+07	1.17829e+08	4.97702e+07	3.71348e+07	7.49009e+07	6.53707e+07	7.48605e+07	4.50599e+07	3.08121e+07	Nucleotides
69	CDP	2.28572e+07	4.25644e+07	3.71395e+07	1.43703e+07	2.59575e+07	4.41771e+07	5.76197e+07	5.88666e+07	6.54231e+07	4.87336e+07	8.44521e+07	7.70787e+07	5.19114e+07	7.1172e+07	9.82913e+07	3.3392e+07	4.74096e+07	6.36934e+07	4.33037e+07	7.8974e+07	5.5577e+07	5.15025e+07	6.55665e+07	9.66764e+07	4.34367e+07	7.52042e+07	7.86378e+07	6.72238e+07	5.62662e+07	9.43904e+07	4.30007e+06	3.07079e+07	329626	4.27772e+07	37121600	5.75925e+07	4.97021e+07	7.39065e+07	5.96412e+07	4.62874e+07	4.34366e+07	5.68029e+07	1.00959e+08	5.39552e+07	4.35526e+07	Nucleotides
70	UDP	8.98812e+07	1.58511e+08	1.14899e+08	6.83719e+07	8.19761e+07	1.0759e+08	2.11994e+08	1.53265e+08	2.10525e+08	9.90733e+07	2.4434e+08	2.52953e+08	1.42213e+08	1.80343e+08	3.08626e+08	1.43333e+08	1.39571e+08	1.92294e+08	1.00536e+08	2.39356e+08	1.64887e+08	1.11147e+08	1.74078e+08	2.67742e+08	7.96368e+07	2.28971e+08	2.19686e+08	2.20931e+08	1.25907e+08	2.94484e+08	3.1532e+07	9.7427e+07	2.1059e+06	1.02314e+08	8.7249e+07	1.74229e+08	1.07583e+08	2.65895e+08	1.48486e+08	1.06864e+08	2.11584e+08	1.55022e+08	2.98287e+08	1.41195e+08	9.15208e+07	Nucleotides
71	ADP	1.72753e+08	2.40381e+08	2.24368e+08	1.28182e+08	1.67801e+08	2.63761e+08	2.54507e+08	3.15386e+08	3.90866e+08	2.69607e+08	3.58698e+08	3.04324e+08	3.09505e+08	3.8869e+08	4.94722e+08	222385000	3.75486e+08	2.70408e+08	2.51575e+08	4.08326e+08	3.1267e+08	3.08932e+08	3.76446e+08	4.71875e+08	2.28901e+08	3.79921e+08	5.27953e+08	2.33669e+08	3.36433e+08	4.5824e+08	2.1822e+07	3.04484e+08	232072	2.73767e+08	2.50398e+08	3.59989e+08	3.09045e+08	3.55188e+08	3.72289e+08	2.79252e+08	2.89795e+08	3.94909e+08	4.7373e+08	3.50686e+08	2.71952e+08	Nucleotides
72	GDP	2.52542e+07	1.71803e+07	4.85471e+07	1.68954e+07	2.81727e+07	6.07972e+07	4.28952e+07	7.19757e+07	8.21632e+07	7.31771e+07	6.53572e+07	4.66574e+07	7.96664e+07	9.31041e+07	9.67935e+07	3.04802e+07	7.37675e+07	6.08235e+07	6.78275e+07	9.9659e+07	7.36523e+07	8.38067e+07	1.03377e+08	1.15383e+08	7.58871e+07	8.50009e+07	1.36856e+08	4.70811e+06	1.07811e+08	1.0415e+08	0	9.77938e+07	17064.5	7.95181e+07	70108800	8.58998e+07	8.22706e+07	5.4707e+07	1.14264e+08	8.11506e+07	3.41443e+07	1.1506e+08	8.64036e+07	1.09212e+08	9.73691e+07	Nucleotides
73	CDP-ethanolamine	39772.3	0	118290	159192	146909	71703.2	90978.9	117611	58062.4	442084	115588	0	200750	478670	77966.9	170296	443662	347189	437871	194039	131030	279921	255583	319407	334365	268202	196986	108350	412830	323240	102997	200310	122578	332354	419445	300869	483206	204607	281223	398186	217174	279405	285081	375052	497214	Lipid Biosynthesis
74	dCTP	1.36601e+07	0	1.77642e+07	14952.8	1.53907e+07	1.70524e+07	1.59166e+07	2.12861e+07	2.04715e+07	1.81006e+07	1.65529e+07	1.30742e+07	1.16656e+07	1.42459e+07	4.70914e+06	25348.1	1.62793e+07	5.30924e+06	1.65821e+07	2.2069e+07	1.74939e+07	1.53797e+07	3.03365e+07	2.50663e+07	14436750	2.06358e+07	2.35537e+07	0	1.22889e+07	5.63803e+06	0	1.92959e+07	0	2.32286e+07	2.18313e+07	1.30214e+07	1.27608e+07	685384	2.83601e+07	1.51799e+07	370995	2.59593e+07	9.21545e+06	2.54149e+07	1.8393e+07	Nucleotides
75	dTTP	2.73012e+07	62718.9	3.02777e+07	299190	2.91068e+07	2.9762e+07	3.18942e+07	4.55939e+07	4.86624e+07	3.1516e+07	3.45953e+07	2.9929e+07	2.00006e+07	2.87505e+07	1.3807e+07	234682	2.9627e+07	1.61856e+07	2.60584e+07	4.72411e+07	3.96824e+07	2.81571e+07	5.37837e+07	5.01358e+07	2.59026e+07	4.31855e+07	5.30478e+07	0	2.03794e+07	1.81748e+07	21814.7	3.6006e+07	0	3.91824e+07	3.18679e+07	2.59903e+07	2.00953e+07	3.7334e+06	5.29349e+07	25417000	985951	4.47597e+07	2.33521e+07	4.86793e+07	2.65691e+07	Nucleotides
76	CTP	5.9177e+07	152511	6.42925e+07	625336	6.06119e+07	7.05263e+07	5.87448e+07	8.19375e+07	7.09597e+07	6.46832e+07	6.1212e+07	6.55639e+07	4.25751e+07	5.7983e+07	1.72468e+07	326798	6.09579e+07	2.41926e+07	5.92209e+07	7.07728e+07	7.1003e+07	6.55928e+07	9.31919e+07	7.80711e+07	5.49451e+07	7.38418e+07	8.90371e+07	26847.8	4.86501e+07	2.63111e+07	73359.7	7.17653e+07	30358.7	7.30582e+07	6.3898e+07	6.15601e+07	4.89023e+07	5.0891e+06	8.54296e+07	5.27261e+07	1.02439e+06	8.5077e+07	3.80525e+07	8.3387e+07	6.2046e+07	Nucleotides
77	UTP	1.96584e+08	2.03569e+06	1.86702e+08	3.13418e+06	1.60939e+08	1.80199e+08	1.93282e+08	2.29647e+08	2.29952e+08	1.79131e+08	2.12213e+08	1.90202e+08	1.347e+08	1.68115e+08	7.95295e+07	3.5331e+06	1.83053e+08	1.02844e+08	1.47707e+08	2.26286e+08	2.20493e+08	1.75461e+08	2.63164e+08	2.40991e+08	1.40079e+08	2.53441e+08	2.64187e+08	153842	1.36069e+08	1.03858e+08	24803.8	1.89899e+08	0	1.95321e+08	1.628e+08	1.76397e+08	1.43687e+08	3.11127e+07	2.44594e+08	1.35575e+08	1.07449e+07	2.36229e+08	1.37394e+08	2.45939e+08	1.53067e+08	Nucleotides
78	dATP	8.87071e+06	0	1.29091e+07	19361.3	1.10774e+07	1.00854e+07	6.61319e+06	1.61894e+07	1.0714e+07	1.37763e+07	7.25012e+06	8.67309e+06	6.93964e+06	9.71723e+06	761172	0	1.02901e+07	1.55638e+06	9.57871e+06	9.04584e+06	1.21338e+07	1.14116e+07	2.05035e+07	1.00104e+07	9.44403e+06	9.68491e+06	1.51067e+07	0	8.82834e+06	1.3977e+06	0	1.39666e+07	0	1.53415e+07	1.05118e+07	9.17792e+06	8.84532e+06	110766	1.99681e+07	9.61871e+06	0	1.93032e+07	3.52044e+06	1.88861e+07	1.03346e+07	Nucleotides
79	ATP	3.103e+08	712607	3.40957e+08	2.99315e+06	2.84973e+08	3.27043e+08	2.57537e+08	4.02047e+08	3.22882e+08	3.13092e+08	2.75144e+08	3.05288e+08	2.52175e+08	2.87808e+08	8.36431e+07	2.14092e+06	3.16021e+08	1.11744e+08	2.50853e+08	2.50668e+08	3.4608e+08	3.27874e+08	4.34259e+08	2.7989e+08	2.59213e+08	3.08123e+08	3.94528e+08	139668	2.45908e+08	1.04175e+08	20212.5	3.66129e+08	0	3.44873e+08	2.6919e+08	3.15408e+08	2.846e+08	3.12422e+07	4.08328e+08	2.38975e+08	1.26564e+07	4.12983e+08	1.54565e+08	3.89549e+08	2.58414e+08	Nucleotides
80	GTP	1.2085e+07	0	3.06964e+07	0	2.3538e+07	3.25538e+07	6.37802e+06	3.07714e+07	1.25133e+07	3.30261e+07	5.80562e+06	1.40021e+07	2.51122e+07	1.60185e+07	466107	0	1.59239e+07	856350	2.6591e+07	5.8124e+06	1.34975e+07	3.34612e+07	4.13359e+07	7.22861e+06	29125000	6.12304e+06	1.74418e+07	56814.6	2.63175e+07	734074	35100.8	4.04883e+07	0	3.98636e+07	3.02204e+07	1.69518e+07	2.81665e+07	19271	4.46472e+07	2.71382e+07	0	3.79825e+07	1.86287e+06	3.28953e+07	3.14461e+07	Nucleotides
81	UDP-glucose	6.73693e+07	9.45389e+07	5.86676e+07	4.97345e+07	5.16714e+07	7.13763e+07	1.03994e+08	6.31024e+07	8.29608e+07	5.12467e+07	8.10656e+07	1.13512e+08	7.56256e+07	7.61105e+07	7.94032e+07	6.09876e+07	5.91507e+07	3.96871e+07	5.73743e+07	8.69667e+07	4.67017e+07	5.52503e+07	7.45025e+07	7.83931e+07	4.95452e+07	5.41035e+07	7.25726e+07	7.07873e+07	6.28057e+07	7.16039e+07	4.84562e+07	5.99333e+07	5.26929e+07	6.47452e+07	6.06839e+07	6.11742e+07	5.87162e+07	7.24901e+07	7.02962e+07	5.98407e+07	6.49411e+07	6.73707e+07	7.8002e+07	7.38569e+07	6.00493e+07	Nucleotides
82	UDP-N-acetylglucosamine	7.09653e+06	1.22482e+07	9.54355e+06	7.16168e+06	7.94704e+06	8.24517e+06	1.41331e+07	9.65875e+06	1.22438e+07	8.06667e+06	9.92773e+06	1.46419e+07	1.27901e+07	1.19478e+07	1.44243e+07	9.78774e+06	9.80041e+06	7.70549e+06	1.05271e+07	1.33589e+07	7.95537e+06	9.78214e+06	1.48738e+07	1.35382e+07	8.11667e+06	9.44365e+06	1.37442e+07	1.43849e+07	1.27232e+07	1.21687e+07	9.05288e+06	1.22637e+07	9.61254e+06	1.2276e+07	1.04758e+07	1.03149e+07	1.00874e+07	1.37498e+07	1.3067e+07	9.14251e+06	1.29496e+07	1.30328e+07	1.42741e+07	1.52805e+07	1.10024e+07	Nucleotides
83	Glutathione disulfide	4.27905e+07	5.14897e+06	4.15122e+06	1.95632e+07	1.85639e+07	2.07949e+07	7.04406e+06	3.50745e+07	5.01342e+06	1.834e+07	1.17321e+07	4.70711e+06	1.08035e+07	6.56249e+06	5.75317e+06	6.6466e+07	1.25502e+07	1.70064e+07	1.01405e+07	7.26538e+06	4.31762e+07	7.88968e+07	6.93486e+06	8.20585e+06	1.12779e+07	6.7986e+07	6.73485e+06	4.7105e+06	7.1369e+06	4.53079e+06	5.12317e+06	3.24e+06	7.0597e+06	5.82296e+06	8.04963e+06	2.70182e+07	9.2517e+06	4.88532e+06	4.32402e+06	9.31582e+06	5.56125e+06	4.94323e+06	5.67011e+06	5.94391e+06	7.91755e+06	Redox Balance
84	NAD+	7.19472e+06	5.52835e+06	7.43182e+06	6.48103e+06	7.29318e+06	6.84674e+06	6.63619e+06	7.44256e+06	7.45577e+06	7.81907e+06	6.84042e+06	7.65796e+06	8.2276e+06	7.83864e+06	7.80984e+06	4.8676e+06	6.02681e+06	4.87009e+06	7.46032e+06	7.36869e+06	5.62885e+06	6.12843e+06	7.42859e+06	7.63853e+06	7.65244e+06	5.6533e+06	6.56164e+06	5.51948e+06	7.09967e+06	6.76111e+06	4.6159e+06	7.8427e+06	3.86541e+06	7.28227e+06	7.02246e+06	6.36854e+06	6.94969e+06	6.56735e+06	7.14627e+06	6.5998e+06	6.64529e+06	7.07152e+06	6.20956e+06	7.06457e+06	7.22276e+06	Vitamins and Co-factors
85	NADP+	6.86016e+06	2.4321e+07	5.19325e+06	1.01906e+07	5.88112e+06	4.89838e+06	1.01123e+07	7.31276e+06	1.96129e+07	7.59311e+06	6.41402e+06	1.03289e+07	9.9164e+06	1.23349e+07	2.01482e+07	1.29824e+07	6.6058e+06	3.44962e+06	8.03137e+06	1.9103e+07	4.1419e+06	7.2437e+06	2.05479e+07	1.32257e+07	8.99185e+06	7.63685e+06	1.39779e+07	4.87359e+07	1.23273e+07	1.39039e+07	1.36256e+07	1.5991e+07	8.17954e+06	1.32658e+07	1.07842e+07	7.81812e+06	1.0495e+07	1.88314e+07	1.97374e+07	9.62436e+06	2.10851e+07	1.00171e+07	1.3837e+07	2.24611e+07	1.15084e+07	Vitamins and Co-factors
86	FAD	521614	775483	335410	451170	447948	761957	966171	512362	940461	76597.3	688637	572964	1.02195e+06	513367	757322	219898	419485	153096	1.12283e+06	640237	267818	1.11125e+06	635445	1.42731e+06	332972	535666	540807	306825	1.33894e+06	1.16709e+06	566826	1.44542e+06	758797	959159	1.00845e+06	882294	1.07973e+06	1.79561e+06	897433	475831	509817	1.51116e+06	656417	1.45788e+06	566282	Vitamins and Co-factors
87	Acetyl-CoA	6.21305e+07	8.84789e+07	5.68716e+07	6.05939e+07	4.02516e+07	6.10441e+07	9.71397e+07	8.68456e+07	1.51887e+08	5.00256e+07	6.32413e+07	9.85279e+07	6.39179e+07	7.824e+07	1.387e+08	9.64553e+07	1.09592e+08	5.88867e+07	5.77676e+07	1.514e+08	7.21851e+07	6.28875e+07	1.37835e+08	1.28999e+08	4.64388e+07	9.03054e+07	1.50583e+08	3.725e+07	7.43134e+07	1.06413e+08	4.15639e+06	1.35655e+08	282253	1.17938e+08	8.07439e+07	8.85235e+07	7.42715e+07	1.22537e+08	1.43263e+08	6.22408e+07	1.08221e+08	1.04842e+08	8.29067e+07	1.76382e+08	6.29057e+07	Vitamins and Co-factors
