# Supplementary material for: Microcystin-LR does not induce alterations to transcriptomic or metabolomic profiles of a model heterotrophic bacterium
Source: PLoS One. 2017 Dec 14;12(12):e0189608. doi: 10.1371/journal.pone.0189608 (PMC5730168; doi:10.1371/journal.pone.0189608)
Supplement: S2 File — (XLSX) [file pone.0189608.s009.xlsx]

## Sheet: Ecoli_lipids_3_od.csv
	Treatment-->	10 mg/L	10 mg/L	10 mg/L	10 mg/L	10 mg/L	1 mg/L	1 mg/L	1 mg/L	1 mg/L	1 mg/L	control	control	control	control	control	10 mg/L	10 mg/L	10 mg/L	10 mg/L	10 mg/L	1 mg/L	1 mg/L	1 mg/L	1 mg/L	1 mg/L	control	control	control	control	control	10 mg/L	10 mg/L	10 mg/L	10 mg/L	10 mg/L	1 mg/L	1 mg/L	1 mg/L	1 mg/L	1 mg/L	control	control	control	control	control
	Time Point-->	0	15	30	45	60	0	15	30	45	60	0	15	30	45	60	0	15	30	45	60	0	15	30	45	60	0	15	30	45	60	0	15	30	45	60	0	15	30	45	60	0	15	30	45	60
	Replicate-->	1	1	1	1	1	1	1	1	1	1	1	1	1	1	2	2	2	2	2	2	2	2	2	2	2	2	2	2	2	2	3	3	3	3	3	3	3	3	3	3	3	3	3	3	3
Head Group	Compound\Sample	16	17	18	19	20	21	22	23	24	25	26	27	28	29	30	31	32	33	34	35	36	37	38	39	40	41	42	43	44	45	46	47	48	49	50	51	52	53	54	55	56	57	58	59	60
PA	PA(44:4)	95901.6	152934	168673	142239	75919	216356	172176	134969	91747.4	115016	154444	132515	83124.8	144984	92637.8	314409	198978	181412	214943	137692	415888	196622	387337	353695	158929	337947	194017	118452	146472	216165	201231	204205	113134	90176.3	199195	420568	308031	299783	466179	111282	259059	195151	358083	131038	180722
PA	PA(38:4)	1.26667e+09	1.66523e+09	1.48299e+09	1.51776e+09	1.0749e+09	1.82222e+09	1.84786e+09	1.62201e+09	1.184e+09	1.13944e+09	2.00317e+09	1.60322e+09	1.26115e+09	1.39587e+09	1.21529e+09	3.30033e+09	5.11122e+09	2.1505e+09	3.86572e+09	9.89879e+08	6.40264e+09	2.32313e+09	4.6831e+09	4.10069e+09	1.70183e+09	6.0396e+09	2.3115e+09	1.67522e+09	1.47585e+09	3.63817e+09	2.76238e+09	2.44878e+09	1.76716e+09	2.5658e+09	3.50913e+09	6.53465e+09	5.21208e+09	3.74099e+09	4.63291e+09	1.13497e+09	5.9736e+09	1.8418e+09	4.13068e+09	4.17192e+09	1.73211e+09
PA	PA(32:3)	446762	445790	707491	393108	353856	735540	861159	774937	344362	353819	387054	429925	434303	533843	264199	819512	577784	354180	542988	476879	1.10827e+06	487764	1.32076e+06	567854	450519	817096	760122	432102	320024	744676	486109	580797	388046	38594.6	147724	488518	895165	589941	791693	211800	214234	432108	796946	548612	651155
PG	PG(34:4)	630851	984141	834916	642591	593553	1.15088e+06	1.00697e+06	909018	823875	757739	650530	496787	418181	618105	848604	374502	29171.9	97167.8	308521	161263	184294	104628	320498	239966	248560	179809	89104.5	114620	92601.5	364388	129713	162002	92120	19087.7	301061	50386.1	137871	135260	278037	114476	57910.9	92748.6	296287	75341.2	121544
PG	PG(40:5)	4.70688e+06	6.29202e+06	5.54528e+06	5.10015e+06	3.79918e+06	5.95261e+06	6.57214e+06	6.01045e+06	4.89105e+06	3.49144e+06	6.16487e+06	6.5923e+06	3.5077e+06	5.90772e+06	4.53013e+06	1.46208e+07	2.01196e+07	9.33029e+06	2.08084e+07	6.42855e+06	3.56436e+07	1.00983e+07	2.53618e+07	1.99953e+07	7.16695e+06	2.76678e+07	9.73115e+06	5.68233e+06	5.06846e+06	2.04771e+07	9.999e+06	9.36929e+06	6.77334e+06	1.24186e+07	1.48252e+07	3.63036e+07	3.01598e+07	2.1609e+07	2.55847e+07	5.96856e+06	2.98494e+07	9.34362e+06	2.23173e+07	2.1954e+07	8.4483e+06
PG	PG(42:8)	206063	287392	291593	226214	153763	269635	261483	251509	228894	148402	258714	306615	162683	250571	192044	561719	537247	328276	662661	193488	1.17715e+06	342941	805597	626602	264746	871399	354988	181188	181204	784006	356954	373971	222742	318044	498738	1.26991e+06	916778	730384	905114	230233	914020	371987	742712	712661	295272
PE	PE(28:1)	1.34648e+06	1.484e+06	1.61721e+06	1.56629e+06	1.47077e+06	1.61619e+06	1.90542e+06	1.85971e+06	1.69786e+06	1.73233e+06	1.03413e+06	663506	767194	1.85453e+06	1.68198e+06	2.28458e+06	4.16459e+06	1.8591e+06	5.04052e+06	2.44071e+06	3.87059e+06	2.12921e+06	5.01386e+06	4.359e+06	2.75465e+06	4.43997e+06	1.80495e+06	1.45213e+06	1.80336e+06	4.1874e+06	1.29533e+06	1.78467e+06	1.43468e+06	3.15288e+06	3.94741e+06	4.38335e+06	4.62587e+06	3.67812e+06	4.50984e+06	1.45579e+06	2.699e+06	1.5463e+06	3.71516e+06	2.98101e+06	1.93992e+06
PE	PE(28:0)	3.18293e+06	2.84131e+06	2.70353e+06	2.39691e+06	2.04355e+06	3.9756e+06	2.61074e+06	2.6653e+06	2.55451e+06	2.16079e+06	2.13749e+06	1.13843e+06	1.15948e+06	2.69711e+06	2.25075e+06	5.18507e+06	5.96459e+06	2.56885e+06	6.22397e+06	4.26638e+06	8.51656e+06	4.49855e+06	8.63493e+06	7.15985e+06	4.3532e+06	9.71554e+06	2.74579e+06	2.35982e+06	2.86285e+06	5.65523e+06	3.44733e+06	3.28902e+06	2.75374e+06	5.14357e+06	6.3831e+06	8.62044e+06	7.79431e+06	6.35633e+06	6.92158e+06	2.32399e+06	6.26888e+06	2.91255e+06	5.79031e+06	4.13985e+06	2.50035e+06
PE	PE(30:2)	424679	401513	376085	253148	315346	507352	439904	403528	365705	381157	243022	143990	136444	449363	317974	868267	767898	459208	914601	560419	425122	604294	1.10827e+06	805747	754085	1.22796e+06	484522	308761	422934	792441	450185	503228	317295	639605	817854	971812	1.07988e+06	897677	911480	415626	659762	449855	525303	492262	454646
PE	PE(32:2)	4.38095e+07	4.73753e+07	4.74049e+07	4.21347e+07	3.7247e+07	5.55556e+07	4.97283e+07	4.65227e+07	4.74494e+07	3.6255e+07	3.26984e+07	2.8892e+07	2.21194e+07	5.25425e+07	3.90342e+07	6.53465e+07	1.02516e+08	4.44574e+07	1.11854e+08	6.33603e+07	1.14521e+08	6.51645e+07	1.46703e+08	1.14774e+08	6.14604e+07	1.20132e+08	4.53577e+07	3.56049e+07	4.15223e+07	8.84692e+07	4.29043e+07	4.9677e+07	4.24325e+07	8.84283e+07	1.02637e+08	1.29373e+08	1.2591e+08	1.06774e+08	1.11789e+08	3.61963e+07	8.11881e+07	4.68501e+07	1.01059e+08	7.67542e+07	4.13088e+07
PE	PE(32:1)	1.33651e+09	1.21984e+09	1.21681e+09	1.06016e+09	1.01417e+09	1.59048e+09	1.11324e+09	1.03104e+09	1.1549e+09	9.0239e+08	8.92063e+08	7.36464e+08	5.68655e+08	1.31018e+09	9.77867e+08	1.76568e+09	2.30443e+09	1.03131e+09	2.67627e+09	1.70243e+09	3.46535e+09	1.72701e+09	3.67404e+09	3.16143e+09	1.60852e+09	3.53135e+09	1.09614e+09	8.91403e+08	1.07416e+09	2.2664e+09	1.28383e+09	1.22731e+09	1.09962e+09	2.40543e+09	2.83976e+09	3.56436e+09	3.19167e+09	2.83172e+09	3.01946e+09	9.4683e+08	2.30033e+09	1.18589e+09	2.54335e+09	2.00529e+09	1.11452e+09
PE	PE(34:2)	1.53016e+08	1.76735e+08	1.94182e+08	1.76921e+08	1.70648e+08	1.93333e+08	1.65008e+08	1.66727e+08	1.95393e+08	1.49004e+08	1.04127e+08	1.11036e+08	8.94684e+07	2.09268e+08	1.63783e+08	2.33333e+08	3.70928e+08	1.73177e+08	4.57482e+08	2.93522e+08	4.29043e+08	2.5043e+08	6.36488e+08	5.13159e+08	2.7789e+08	4.32343e+08	1.76779e+08	1.51129e+08	1.68797e+08	3.97614e+08	1.55116e+08	1.8585e+08	1.76199e+08	4.10069e+08	5.01014e+08	4.78548e+08	4.97783e+08	4.54634e+08	5.0017e+08	1.59305e+08	2.91749e+08	1.85644e+08	4.28655e+08	3.3652e+08	1.89571e+08
PE	PE(34:1)	2.46349e+08	2.22125e+08	2.39052e+08	2.08182e+08	2.12551e+08	2.91429e+08	1.86764e+08	1.86342e+08	2.28294e+08	1.78486e+08	1.50794e+08	1.31997e+08	1.11709e+08	2.57075e+08	1.94567e+08	3.27063e+08	4.29342e+08	1.98507e+08	5.07805e+08	3.66397e+08	6.40264e+08	3.24361e+08	7.50332e+08	6.36867e+08	3.42799e+08	6.40264e+08	2.09343e+08	1.80842e+08	2.07611e+08	4.51292e+08	2.34323e+08	2.23254e+08	2.11904e+08	5.06287e+08	6.02434e+08	6.83168e+08	6.2662e+08	5.3517e+08	6.17721e+08	1.92434e+08	4.29043e+08	2.21367e+08	4.93603e+08	3.98753e+08	2.29039e+08
PE	PE(36:2)	2.78079e+07	3.31911e+07	3.80253e+07	3.2847e+07	3.46154e+07	3.16065e+07	2.85373e+07	2.94224e+07	3.5587e+07	2.78884e+07	1.81481e+07	1.93592e+07	1.69424e+07	3.96888e+07	3.01811e+07	4.09241e+07	6.54236e+07	3.3343e+07	8.32617e+07	5.76923e+07	7.88779e+07	4.73392e+07	1.21605e+08	1.01945e+08	5.35497e+07	8.05281e+07	3.08199e+07	2.81765e+07	3.24957e+07	7.29622e+07	2.61553e+07	3.24361e+07	3.26006e+07	8.06393e+07	9.77688e+07	8.54785e+07	9.31146e+07	8.28734e+07	9.88815e+07	2.96524e+07	5.14851e+07	3.1331e+07	7.76775e+07	6.546e+07	3.84458e+07
PE	PE(44:2)	449654	236034	332564	252883	257834	151460	290897	308455	189164	144498	336987	1.1239e+06	293307	275587	236978	634000	2.55759e+06	514661	3.11815e+06	402318	3.60999e+06	442520	3.09605e+06	2.52847e+06	403744	2.38159e+06	560574	404925	345086	3.09516e+06	483106	576633	426082	2.36451e+06	2.59606e+06	4.92458e+06	3.92437e+06	3.78646e+06	3.43598e+06	586153	4.15842e+06	675591	5.39484e+06	4.18843e+06	769456
PI	PI(36:4)	1.29783e+06	1.31045e+06	1.93109e+06	3.81613e+06	2.25376e+06	2.70052e+06	2.03767e+06	2.42635e+06	2.74223e+06	2.4609e+06	1.50412e+06	1.30827e+06	725382	5.89193e+06	3.46592e+06	1.38699e+06	1.74441e+06	1.04894e+06	6.85751e+06	4.13624e+06	2.40151e+06	1.55241e+06	4.67831e+06	5.40247e+06	3.11099e+06	2.84507e+06	1.59748e+06	417663	1.24654e+06	6.43263e+06	1.20727e+06	1.04239e+06	938153	2.24588e+06	4.67512e+06	4.65688e+06	4.83093e+06	3.52314e+06	6.33095e+06	1.51091e+06	889792	1.24263e+06	3.25087e+06	1.66747e+06	2.60079e+06
PI	PI(38:7)	1.03983e+06	1.13486e+06	1.48361e+06	2.60009e+06	1.59047e+06	1.86671e+06	1.53988e+06	1.67778e+06	1.97568e+06	2.02409e+06	1.30997e+06	1.23166e+06	545548	2.34532e+06	2.33293e+06	994795	1.51318e+06	683354	4.61403e+06	2.8224e+06	2.03593e+06	1.03252e+06	3.63299e+06	3.66059e+06	2.01953e+06	2.06515e+06	1.09278e+06	304504	818844	4.37485e+06	736898	681764	669441	2.06935e+06	3.39667e+06	4.08786e+06	3.38037e+06	2.69045e+06	4.64742e+06	1.03602e+06	681696	775127	2.64959e+06	1.42756e+06	1.82462e+06
PS	PS(42:1)	70692.1	127865	176977	13041.4	146826	199270	94859.6	68338	88186.4	62181.3	270759	325033	104600	191561	162928	270838	1.92332e+06	155014	2.32981e+06	70641.7	2.47749e+06	149697	2.34404e+06	1.83619e+06	15691.7	1.82537e+06	500615	266202	239435	2.53624e+06	375149	169664	194737	1.61461e+06	2.43194e+06	4.27635e+06	3.23298e+06	3.33907e+06	3.20912e+06	187096	3.14161e+06	26373.7	3.95786e+06	3.62779e+06	612127
PS	PS(42:2)	1.24505e+06	808895	1.18835e+06	586914	702405	1.19628e+06	1.16926e+06	1.15604e+06	794105	932703	1.34814e+06	3.75145e+06	830952	896962	1.01306e+06	1.46049e+06	0	0	0	1.06296e+06	0	221448	0	0	1.11216e+06	0	41031.2	17177.4	0	0	3967	427847	544371	0	0	0	0	0	0	1.38883e+06	0	1.77961e+06	0	0	0
PS	PS(36:3)	3.06941e+07	2.4264e+07	2.73782e+07	2.28796e+07	2.32794e+07	1.00287e+07	1.41043e+07	7.86598e+06	9.051e+06	5.08678e+06	1.33735e+07	8.28983e+06	1.27961e+07	1.64518e+07	6.4526e+06	3.33333e+07	4.41025e+07	2.03146e+07	3.15663e+07	3.2996e+07	3.00458e+07	4.52937e+07	3.07895e+07	5.54395e+07	3.10345e+07	5.44554e+07	8.88768e+06	8.63815e+06	1.88288e+07	3.89662e+07	2.21237e+07	2.06918e+07	1.06913e+07	4.87959e+07	3.32657e+07	3.08428e+07	3.07454e+07	4.75418e+07	3.61874e+07	1.77503e+07	1.84425e+07	2.12609e+07	4.91005e+07	1.59573e+07	2.10634e+07
PS	PS(36:4)	1.71346e+07	7.76828e+06	2.02405e+07	1.71837e+07	1.76039e+07	6.25303e+06	7.06452e+06	7.04202e+06	2.16628e+06	2.53333e+06	2.63819e+06	3.39704e+06	9.63479e+06	4.15453e+06	3.4551e+06	3.02454e+07	4.76073e+07	2.13714e+07	5.46691e+07	3.56275e+07	4.71947e+07	2.49112e+07	7.24458e+07	5.84177e+07	3.08316e+07	4.9835e+07	2.22474e+07	1.94965e+07	2.06206e+07	4.93042e+07	1.96583e+07	2.32276e+07	1.4295e+07	4.87959e+07	5.78093e+07	5.90759e+07	6.2662e+07	5.48159e+07	6.08501e+07	2.16769e+07	2.90162e+07	1.74716e+07	5.50757e+07	4.14887e+07	2.47444e+07
PS	PS(34:3)	2.62222e+08	2.15316e+08	2.24349e+08	1.88474e+08	1.86437e+08	2.80385e+07	1.92415e+08	1.07882e+08	2.77534e+07	1.23904e+08	1.62222e+08	1.34546e+08	1.08676e+08	1.74991e+08	1.4657e+07	8.70285e+06	3.73849e+08	1.77312e+08	4.02584e+08	6.7083e+06	5.47855e+08	2.0426e+08	5.61455e+08	4.58178e+08	1.65639e+06	5.28053e+08	1.91316e+08	1.56764e+08	1.73987e+08	3.75746e+08	2.18482e+08	3.44817e+07	9.83193e+07	3.84869e+08	4.1785e+08	6.0396e+08	5.29992e+08	4.33851e+08	4.9095e+08	1.62704e+07	3.9604e+08	6.99643e+06	4.23459e+08	3.3652e+08	1.97342e+08
PS	PS(36:44)	8.22084e+06	8.16951e+06	8.34058e+06	6.87326e+06	6.48219e+06	8.79608e+06	8.72149e+06	8.5081e+06	7.74269e+06	6.41577e+06	5.8457e+06	5.53899e+06	3.93108e+06	7.9759e+06	7.0847e+06	1.02194e+07	1.52718e+07	7.12375e+06	1.50155e+07	8.52843e+06	1.68214e+07	9.67796e+06	1.99763e+07	1.64045e+07	8.77229e+06	1.6675e+07	7.17928e+06	5.25258e+06	6.31807e+06	1.30958e+07	6.15088e+06	7.60496e+06	6.53143e+06	1.30702e+07	1.40276e+07	1.88254e+07	1.90187e+07	1.55926e+07	1.70989e+07	5.47026e+06	1.21763e+07	6.49625e+06	1.56892e+07	1.175e+07	6.45367e+06
PS	PS(32:2)	9.44779e+06	7.25085e+06	7.21282e+06	6.00161e+06	5.70396e+06	1.02738e+07	6.06659e+06	6.55401e+06	7.01783e+06	5.45777e+06	5.86196e+06	3.61997e+06	3.50801e+06	3.07266e+06	5.9163e+06	1.3886e+07	1.35963e+07	7.22044e+06	1.56754e+07	1.11614e+07	2.22365e+07	1.17793e+07	2.30255e+07	1.87902e+07	1.11164e+07	2.1909e+07	7.87117e+06	6.6273e+06	7.08529e+06	1.42628e+07	9.85979e+06	8.97668e+06	7.63151e+06	1.43846e+07	1.61864e+07	2.47146e+07	2.20993e+07	1.74633e+07	1.88832e+07	6.71363e+06	1.63272e+07	7.97072e+06	1.70064e+07	1.29061e+07	7.41101e+06
PS	PS(32:3)	1.14512e+07	6.16571e+06	9.88811e+06	8.56147e+06	7.60243e+06	1.62824e+06	5.97531e+06	2.54872e+06	2.24124e+06	2.08311e+06	7.15703e+06	4.74442e+06	5.07843e+06	2.14254e+06	2.1207e+06	2.4624e+06	2.13942e+07	9.64539e+06	2.14437e+07	5.88742e+06	2.93864e+07	7.13958e+06	2.89783e+07	2.19649e+07	2.03558e+06	2.87307e+07	1.02924e+07	8.58723e+06	8.80745e+06	1.91315e+07	1.17304e+07	306498	4.05387e+06	1.80175e+07	1.98245e+07	3.09016e+07	2.76175e+07	2.16427e+07	2.48932e+07	1.12304e+06	2.12152e+07	788687	2.14038e+07	1.68142e+07	1.06828e+07
PC	PC(34:6)	2.62496e+07	2.92195e+07	2.94062e+07	8.72143e+07	2.73279e+07	3.87302e+07	3.67311e+07	2.84165e+07	8.52746e+07	1.88863e+07	4.79365e+07	3.11581e+07	2.85591e+07	2.90901e+07	2.67606e+07	1.40594e+08	6.3087e+07	9.20164e+07	8.80653e+07	4.7166e+07	1.15512e+08	1.19225e+08	8.82286e+07	8.54502e+07	5.9432e+07	6.36964e+07	6.68735e+07	9.3751e+07	7.4695e+07	7.49503e+07	1.30693e+08	1.01692e+08	4.57961e+07	5.86468e+07	3.91481e+07	6.46865e+07	5.35848e+07	8.44321e+07	8.98923e+07	5.11247e+07	1.26403e+08	9.31146e+07	8.41723e+07	8.87398e+07	5.01022e+07
PC	PC(40:8)	1251200	1.0155e+06	1.75164e+06	5.8808e+06	1.9967e+06	1.5791e+06	2.58991e+06	2.02537e+06	6.28878e+06	993880	3.18004e+06	1.48474e+06	1.37029e+06	1.55951e+06	1.60119e+06	1.12079e+07	3.87137e+06	6.06107e+06	7.21928e+06	3.44388e+06	7.11012e+06	9.66622e+06	6.2587e+06	6.39457e+06	4.15191e+06	2.84719e+06	2.84759e+06	4.85e+06	3.9127e+06	4.56599e+06	7.0928e+06	7.7391e+06	2.05498e+06	4.16453e+06	2.86728e+06	2.97214e+06	3.35085e+06	5.8015e+06	5.78305e+06	2.62126e+06	6.40028e+06	6.84012e+06	6.61971e+06	6.59972e+06	2.38444e+06
